# Supplementary material for: Steady State and Dynamic Response of Voltage-Operated Membrane Gates
Source: Membranes (Basel). 2019 Mar 2;9(3):34. doi: 10.3390/membranes9030034 (PMC6468597; doi:10.3390/membranes9030034)
Supplement: Supplementary file 1 [file membranes-09-00034-s001.zip]

Archive with 2 entries (2 files):
- EK_pump.mp4
- Supplementary Information_EKEC_pump_final.docx
